# Supplementary material for: Effect of Hydroxychloroquine on Lupus Activity, Preeclampsia and Intrauterine Growth Restriction in Pregnant Women with Systemic Lupus Erythematosus and/or Antiphospholipid Syndrome: A Systematic Review and Meta-Analysis
Source: J Clin Med. 2023 Jan 6;12(2):485. doi: 10.3390/jcm12020485 (PMC9866542; doi:10.3390/jcm12020485)
Supplement: Supplementary file 1 [file jcm-12-00485-s001.zip]

Archive with 1 entries (1 files):
- jcm-2076590-supplementary.pdf
